# Supplementary material for: Cycloastragenol: A Novel Senolytic Agent That Induces Senescent Cell Apoptosis and Restores Physical Function in TBI-Aged Mice
Source: Int J Mol Sci. 2023 Mar 31;24(7):6554. doi: 10.3390/ijms24076554 (PMC10095196; doi:10.3390/ijms24076554)
Supplement: Supplementary file 1 [file ijms-24-06554-s001.zip]

Archive with 1 entries (1 files):
- Supplementary data Figure S1.pdf
